# Supplementary material for: Association of SLCO1B1 gene variants with angiotensin-converting enzyme inhibitor-induced cough in a Pakistani hypertensive cohort
Source: Front Pharmacol. 2024 Sep 4;15:1441251. doi: 10.3389/fphar.2024.1441251 (PMC11408173; doi:10.3389/fphar.2024.1441251)
Supplement: Supplementary file 1 [file DataSheet1.ZIP]

Archive with 135 entries (135 files):
- MPHIL research work excel sheet.xlsx
- BAN1-A-2-B01_rs4149056-F_TSS20221116-010-10339_C07.seq
- BAN1-A-1-A01_rs4149056-F_TSS20221116-010-10339_B07.seq
- BAN1-A-3-C01_rs4149056-F_TSS20221116-010-10339_D07.ab1
- BAN1-A-2-B01_rs4149056-F_TSS20221116-010-10339_C07.ab1
- BAN1-A-1-A01_rs4149056-F_TSS20221116-010-10339_B07.ab1
- BAN1-A-3-C01_rs4149056-F_TSS20221116-010-10339_D07.seq
- BAN1-A-4-D01_rs4149056-F_TSS20221116-010-10339_E07.ab1
- BAN1-A-4-D01_rs4149056-F_TSS20221116-010-10339_E07.seq
- BAN1-A-5-E01_rs4149056-F_TSS20221116-010-10339_F07.seq
- BAN1-A-5-E01_rs4149056-F_TSS20221116-010-10339_F07.ab1
- BAN1-A-7-G01_rs4149056-F_TSS20221116-010-10339_G07.ab1
- BAN1-A-7-G01_rs4149056-F_TSS20221116-010-10339_G07.seq
- BAN1-A-8-H01_rs4149056-F_TSS20221116-010-10339_H07.seq
- BAN1-A-8-H01_rs4149056-F_TSS20221116-010-10339_H07.ab1
- BAN1-A-9-A02_rs4149056-F_TSS20221116-010-10339_A01.ab1
- BAN1-A-9-A02_rs4149056-F_TSS20221116-010-10339_A01.seq
- BAN1-A-10-B02_rs4149056-F_TSS20221116-010-10339_H10.seq
- BAN1-A-10-B02_rs4149056-F_TSS20221116-010-10339_H10.ab1
- BAN1-A-11-C02_rs4149056-F_TSS20221116-010-10339_C01.seq
- BAN1-A-11-C02_rs4149056-F_TSS20221116-010-10339_C01.ab1
- BAN1-A-12-D02_rs4149056-F_TSS20221116-010-10339_D01.seq
- BAN1-A-12-D02_rs4149056-F_TSS20221116-010-10339_D01.ab1
- BAN1-A-13-E02_rs4149056-F_TSS20221116-010-10339_E01.seq
- BAN1-A-13-E02_rs4149056-F_TSS20221116-010-10339_E01.ab1
- BAN1-A-14-F02_rs4149056-F_TSS20221116-010-10339_F01.ab1
- BAN1-A-14-F02_rs4149056-F_TSS20221116-010-10339_F01.seq
- BAN1-A-15-G02_rs4149056-F_TSS20221116-010-10339_G01.seq
- BAN1-A-15-G02_rs4149056-F_TSS20221116-010-10339_G01.ab1
- BAN1-A-16-H02_rs4149056-F_TSS20221116-010-10339_H01.seq
- BAN1-A-16-H02_rs4149056-F_TSS20221116-010-10339_H01.ab1
- BAN1-A-17-A03_rs4149056-F_TSS20221116-010-10339_A02.ab1
- BAN1-A-18-B03_rs4149056-F_TSS20221116-010-10339_B02.seq
- BAN1-A-17-A03_rs4149056-F_TSS20221116-010-10339_A02.seq
- BAN1-A-18-B03_rs4149056-F_TSS20221116-010-10339_B02.ab1
- BAN1-A-19-C03_rs4149056-F_TSS20221116-010-10339_C02.ab1
- BAN1-A-19-C03_rs4149056-F_TSS20221116-010-10339_C02.seq
- BAN1-A-20-D03_rs4149056-F_TSS20221116-010-10339_D02.seq
- BAN1-A-21-E03_rs4149056-F_TSS20221116-010-10339_E02.seq
- BAN1-A-20-D03_rs4149056-F_TSS20221116-010-10339_D02.ab1
- BAN1-A-21-E03_rs4149056-F_TSS20221116-010-10339_E02.ab1
- BAN1-A-22-F03_rs4149056-F_TSS20221116-010-10339_F02.ab1
- BAN1-A-22-F03_rs4149056-F_TSS20221116-010-10339_F02.seq
- BAN1-A-23-G03_rs4149056-F_TSS20221116-010-10339_G02.seq
- BAN1-A-23-G03_rs4149056-F_TSS20221116-010-10339_G02.ab1
- BAN1-A-24-H03_rs4149056-F_TSS20221116-010-10339_H02.ab1
- BAN1-A-24-H03_rs4149056-F_TSS20221116-010-10339_H02.seq
- BAN1-A-25-A04_rs4149056-F_TSS20221116-010-10339_A03.seq
- BAN1-A-25-A04_rs4149056-F_TSS20221116-010-10339_A03.ab1
- BAN1-A-26-B04_rs4149056-F_TSS20221116-010-10339_B03.seq
- BAN1-A-26-B04_rs4149056-F_TSS20221116-010-10339_B03.ab1
- BAN1-A-27-C04_rs4149056-F_TSS20221116-010-10339_A11.seq
- BAN1-A-27-C04_rs4149056-F_TSS20221116-010-10339_A11.ab1
- BAN1-A-28-D04_rs4149056-F_TSS20221116-010-10339_D03.ab1
- BAN1-A-28-D04_rs4149056-F_TSS20221116-010-10339_D03.seq
- BAN1-A-29-E04_rs4149056-F_TSS20221116-010-10339_E03.seq
- BAN1-A-29-E04_rs4149056-F_TSS20221116-010-10339_E03.ab1
- BAN1-A-30-F04_rs4149056-F_TSS20221116-010-10339_F03.ab1
- BAN1-A-30-F04_rs4149056-F_TSS20221116-010-10339_F03.seq
- BAN1-A-31-G04_rs4149056-F_TSS20221116-010-10339_G03.ab1
- BAN1-A-31-G04_rs4149056-F_TSS20221116-010-10339_G03.seq
- BAN1-A-32-H04_rs4149056-F_TSS20221116-010-10339_H03.ab1
- BAN1-A-32-H04_rs4149056-F_TSS20221116-010-10339_H03.seq
- BAN1-A-33-A05_rs4149056-F_TSS20221116-010-10339_A04.ab1
- BAN1-A-33-A05_rs4149056-F_TSS20221116-010-10339_A04.seq
- BAN1-A-34-B05_rs4149056-F_TSS20221116-010-10339_B04.ab1
- BAN1-A-34-B05_rs4149056-F_TSS20221116-010-10339_B04.seq
- BAN1-A-35-C05_rs4149056-F_TSS20221116-010-10339_C04.ab1
- BAN1-A-35-C05_rs4149056-F_TSS20221116-010-10339_C04.seq
- BAN1-A-36-D05_rs4149056-F_TSS20221116-010-10339_D04.seq
- BAN1-A-36-D05_rs4149056-F_TSS20221116-010-10339_D04.ab1
- BAN1-A-37-E05_rs4149056-F_TSS20221116-010-10339_E04.ab1
- BAN1-A-37-E05_rs4149056-F_TSS20221116-010-10339_E04.seq
- BAN1-A-38-F05_rs4149056-F_TSS20221116-010-10339_F04.seq
- BAN1-A-39-G05_rs4149056-F_TSS20221116-010-10339_G04.ab1
- BAN1-A-38-F05_rs4149056-F_TSS20221116-010-10339_F04.ab1
- BAN1-A-39-G05_rs4149056-F_TSS20221116-010-10339_G04.seq
- BAN1-A-40-H05_rs4149056-F_TSS20221116-010-10339_H04.ab1
- BAN1-A-40-H05_rs4149056-F_TSS20221116-010-10339_H04.seq
- BAN1-A-41-A06_rs4149056-F_TSS20221116-010-10339_A05.seq
- BAN1-A-41-A06_rs4149056-F_TSS20221116-010-10339_A05.ab1
- BAN1-A-42-B06_rs4149056-F_TSS20221116-010-10339_B05.ab1
- BAN1-A-42-B06_rs4149056-F_TSS20221116-010-10339_B05.seq
- BAN1-A-43-C06_rs4149056-F_TSS20221116-010-10339_B11.seq
- BAN1-A-43-C06_rs4149056-F_TSS20221116-010-10339_B11.ab1
- BAN1-A-44-D06_rs4149056-F_TSS20221116-010-10339_D05.seq
- BAN1-A-44-D06_rs4149056-F_TSS20221116-010-10339_D05.ab1
- BAN1-A-45-E06_rs4149056-F_TSS20221116-010-10339_C11.ab1
- BAN1-A-45-E06_rs4149056-F_TSS20221116-010-10339_C11.seq
- BAN1-A-46-F06_rs4149056-F_TSS20221116-010-10339_F05.ab1
- BAN1-A-46-F06_rs4149056-F_TSS20221116-010-10339_F05.seq
- BAN1-A-47-G06_rs4149056-F_TSS20221116-010-10339_G05.ab1
- BAN1-A-47-G06_rs4149056-F_TSS20221116-010-10339_G05.seq
- BAN1-A-48-H06_rs4149056-F_TSS20221116-010-10339_H05.seq
- BAN1-A-48-H06_rs4149056-F_TSS20221116-010-10339_H05.ab1
- BAN1-A-49-A07_rs4149056-F_TSS20221116-010-10339_A06.ab1
- BAN1-A-49-A07_rs4149056-F_TSS20221116-010-10339_A06.seq
- BAN1-A-50-B07_rs4149056-F_TSS20221116-010-10339_B06.seq
- BAN1-A-50-B07_rs4149056-F_TSS20221116-010-10339_B06.ab1
- BAN1-A-51-C07_rs4149056-F_TSS20221116-010-10339_C06.ab1
- BAN1-A-51-C07_rs4149056-F_TSS20221116-010-10339_C06.seq
- BAN1-A-52-D07_rs4149056-F_TSS20221116-010-10339_D06.seq
- BAN1-A-52-D07_rs4149056-F_TSS20221116-010-10339_D06.ab1
- BAN1-A-53-E07_rs4149056-F_TSS20221116-010-10339_E06.seq
- BAN1-A-53-E07_rs4149056-F_TSS20221116-010-10339_E06.ab1
- BAN1-A-54-F07_rs4149056-F_TSS20221116-010-10339_F06.seq
- BAN1-A-54-F07_rs4149056-F_TSS20221116-010-10339_F06.ab1
- BAN1-A-55-G07_rs4149056-F_TSS20221116-010-10339_G06.seq
- BAN1-A-55-G07_rs4149056-F_TSS20221116-010-10339_G06.ab1
- BAN1-A-56-H07_rs4149056-F_TSS20221116-010-10339_H06.seq
- BAN1-A-56-H07_rs4149056-F_TSS20221116-010-10339_H06.ab1
- BAN1-A-57-A08_rs4149056-F_TSS20221116-010-10339_A07.ab1
- BAN1-A-63-G08_rs4149056-F_TSS20221116-010-10339_B07.ab1
- BAN1-A-57-A08_rs4149056-F_TSS20221116-010-10339_A07.seq
- BAN1-A-63-G08_rs4149056-F_TSS20221116-010-10339_B07.seq
- BAN1-A-64-H08_rs4149056-F_TSS20221116-010-10339_C07.ab1
- BAN1-A-64-H08_rs4149056-F_TSS20221116-010-10339_C07.seq
- BAN1-A-65-A09_rs4149056-F_TSS20221116-010-10339_D07.seq
- BAN1-A-65-A09_rs4149056-F_TSS20221116-010-10339_D07.ab1
- BAN1-A-66-B09_rs4149056-F_TSS20221116-010-10339_E07.seq
- BAN1-A-66-B09_rs4149056-F_TSS20221116-010-10339_E07.ab1
- BAN1-A-67-C09_rs4149056-F_TSS20221116-010-10339_F07.seq
- BAN1-A-67-C09_rs4149056-F_TSS20221116-010-10339_F07.ab1
- BAN1-A-68-D09_rs4149056-F_TSS20221116-010-10339_G07.ab1
- BAN1-A-68-D09_rs4149056-F_TSS20221116-010-10339_G07.seq
- BAN1-A-69-E09_rs4149056-F_TSS20221116-010-10339_H07.ab1
- BAN1-A-69-E09_rs4149056-F_TSS20221116-010-10339_H07.seq
- BAN1-A-70-F09_rs4149056-F_TSS20221116-010-10339_A08.ab1
- BAN1-A-70-F09_rs4149056-F_TSS20221116-010-10339_A08.seq
- BAN1-A-71-G09_rs4149056-F_TSS20221116-010-10339_B08.ab1
- BAN1-A-71-G09_rs4149056-F_TSS20221116-010-10339_B08.seq
- BAN1-A-72-H09_rs4149056-F_TSS20221116-010-10339_C08.ab1
- BAN1-A-72-H09_rs4149056-F_TSS20221116-010-10339_C08.seq
- BAN1-A-74-H12_rs4149056-F_TSS20221116-010-10339_G10.ab1
- BAN1-A-74-H12_rs4149056-F_TSS20221116-010-10339_G10.seq
