# Supplementary material for: Association of SLCO1B1 gene variants with angiotensin-converting enzyme inhibitor-induced cough in a Pakistani hypertensive cohort
Source: Front Pharmacol. 2024 Sep 4;15:1441251. doi: 10.3389/fphar.2024.1441251 (PMC11408173; doi:10.3389/fphar.2024.1441251)
Supplement: Supplementary file 1 [file DataSheet1.ZIP › MPHIL research work excel sheet.xlsx]

## Sheet: Sheet1
sr.no	Codes	Gender	Age	Weight Height BMI	Ethnicity	Familyhistory	Smoking	ACEIs	Mg	Cough	Intensity	SBP	DBP	Frequency	Other side effects	Co-morbid conditions	rs2291075	rs4149056	Concurrent medications
1	ACE-001	MALE	52	72KG 6'2" 20.4	PUNJABI	NO	NO	RAMIPRIL	1.25mg	YES	mild	125	85	once in a week		Fatty liver	CC	TT	DIURETICS
2	ACE-002	MALE	44	84KG 7'0" 19	PUNJABI	NO	NO	RAMIPRIL	1.25mg	YES	mild	120	80	once in a week	Hypotension	Diabetes	CT	TT	ARB, metformin, loprin
3	ACE-003	MALE	50	80KG 5'8" 26.8	PUNJABI	YES	NO	RAMIPRIL	1.25mg	NO		130	80			Heart failure	CC	CC	DIURETICS, ARB
4	ACE-004	MALE	63	61KG 6'0" 18.2	PUNJABI	YES	YES	CAPOTEN	25mg	NO		140	75		fainting	HEPATITIS B	CT	TC	ARB, loprin
5	ACE-005	FEMALE	60	59KG 5'4" 22.3	PUNJABI	NO	NO	RAMIPRIL	5mg	YES	severe	135	85	3 to 5 times in week	Mild rash	KIDNEY DISEASE	CT	CC	ARB
6	ACE-006	MALE	62	72KG 6'5" 18.8	PUNJABI	NO	NO	RAMIPRIL	1.25mg	NO		110	90			GIT problems	CC	TC	ARB, Statins, omeprazole
7	ACE-007	MALE	46	74KG 5'9" 24.1	PUNJABI	YES	NO	RAMIPRIL	1.25mg	NO		120	80			CKD	CC	CC	ARB, Thiazides, loprin
8	ACE-008	FEMALE	60	81KG 5'4" 30.6	PUNJABI	NO	NO	RAMIPRIL	5mg	YES	mild	125	80	once in a week	Dizziness	Heart failure	TT	TT	ARB, Statins
9	ACE-009	FEMALE	52	86KG 6'1" 25	PUNJABI	NO	NO	RAMIPRIL	1.25mg	NO		130	80			Diabetes millitus	CC	TT	Beta blockers, metformin
10	ACE-010	MALE	64	79KG 5'7" 27	PUNJABI	YES	YES	RAMIPRIL	1.25mg	YES	mild	140	95	once in a week		Metabolic syndrome	TT	TC	Beta blockers, statins
11	ACE-011	MALE	37	59KG 5'8" 19.8	PUNJABI	NO	NO	CAPOTEN	25mg	NO		135	90			Coronary Artery Disease	CT	TT	Beta blockers, statins, loprin
12	ACE-012	MALE	44	71KG 6'3" 19.6	PUNJABI	NO	YES	RAMIPRIL	1.25mg	YES	mild	125	80	once in a week		Coronary Artery Disease	CT	TT	Thiazides, loprin, beta blockers
13	ACE-013	MALE	59	78KG 7'0" 17.2	PUNJABI	YES	YES	RAMIPRIL	2.5mg	YES	severe	120	70	3 to 5 times in week	Dizziness	Heart failure	CC	CC	ARB, loprin, statins
14	ACE-014	MALE	37	74KG 5'9" 24.1	PUNJABI	NO	NO	RAMIPRIL	1.25mg	NO		135	90		fainting	Cardiomyopathy	CT	TC	Thiazides, loprin
15	ACE-015	MALE	48	68KG 4'8" 33.6	PUNJABI	NO	NO	RAMIPRIL	1.25mg	NO		130	70			Kidney problem	CT	TC	ARB, loprin
16	ACE-016	MALE	58	86KG 6'7" 21.4	PUNJABI	NO	YES	LISINOPRIL	5mg	YES	mild	140	85	once in a week		liver dysfunction	CC	TC	ARB, Thiazides, loprin
17	ACE-017	FEMALE	64	67KG 5'5" 25	PUNJABI	NO	NO	CAPOTEN	25mg	YES	moderate	130	85	2 time in a week	Dizziness	Dementia	CC	CC	no
18	ACE-018	FEMALE	53	62KG 5'1" 25.8	PUNJABI	YES	NO	RAMIPRIL	2.5mg	NO		125	75			Diabetes millitus	CC	TC	Beta blockers, loprin, metformin
19	ACE-019	MALE	59	81KG 5'9" 26.4	PATHAN	NO	NO	RAMIPRIL	2.5MG	NO		120	70			Heart failure	CC	TC	calcium channel blockers, loprin
20	ACE-020	MALE	32	50KG 4'9" 23	PUNJABI	NO	YES	RAMIPRIL	1.25MG	NO		135	85			MI	CC	CC	ARB, loprin, Beta blockers
21	ACE-021	MALE	27	49KG 6'9" 11.6	PUNJABI	YES	YES	CAPOTEN	25mg	YES	mild	120	80	once in a week		angina	CC	TC	ARB, loprin, imodium, nitrates
22	ACE-022	FEMALE	47	82KG 6'0" 24.5	SINDHI	NO	NO	CAPOTEN	25mg	NO		115	75			Viral inf	CC	CC	no
23	ACE-023	MALE	60	78KG 7'0" 17.2	PUNJABI	YES	YES	RAMIPRIL	2.5MG	YES	moderate	130	80	2 time in a week		Stroke	CT	TC	ARB, beta blockers, TPA
24	ACE-024	MALE	29	54KG 6'6" 14	PUNJABI	NO	NO	RAMIPRIL	2.5MG	NO		120	80		Dizziness	Kidney problem	CC	CC	ARB, loprin
25	ACE-025	MALE	47	68KG 5'8" 22.8	PUNJABI	NO	NO	CAPOTEN	25MG	NO		120	90			Cardiomyopathy	CC	CC	ARB, Thiazides, loprin
26	ACE-026	MALE	42	58KG 5'7" 20	PUNJABI	YES	NO	CAPOTEN	25mg	NO		125	80			Migraine, diarrhae	CC	TT	no
27	ACE-027	MALE	65	79KG 6'3" 21.8	PUNJABI	YES	YES	RAMPIRIL	2.5mg	YES	moderate	130	75	2 time in a week	mild rash	Stroke	CT	TC	ARB, TPA
28	ACE-028	FEMALE	53	76KG 4'9" 36.3	PUNJABI	NO	NO	CAPOTEN	25MG	YES	mild	140	80	once in a week	Dizziness	Diabetes millitus	CC	TT	ARB, metformin, loprin
29	ACE-029	FEMALE	51	82KG 5'6" 29.2	PUNJABI	NO	NO	RAMPIRIL	2.5MG	NO		120	90			Myocardial infarction	CC	TT	Beta blockers, loprin, statins
30	ACE-030	MALE	62	57KG 5'8" 19.1	PUNJABI	YES	YES	LISINOPRIL	5MG	NO		120	80		fainting, diarrhae	CKD, GIT problems	CC	TT	Statins, thiazides, omeprazole
31	ACE-031	MALE	57	62KG 5'1" 25.8	PUNJABI	NO	NO	RAMIPRIL	1.25mg	YES	mild	135	85	once in a week		Conjuctivitis	CC	TC	ARB, loprin
32	ACE-032	FEMALE	64	71KG 6'1" 20.6	PATHAN	NO	NO	RAMIPRIL	2.5mg	YES	severe	125	90	3 to 5 times in week	Dizziness	liver cirrhosis	CT	TC	Beta blockers, statins, diuretics
33	ACE-033	MALE	62	83KG 7'2" 17.4	PATHAN	NO	NO	RAMIPRIL	2.5mg	NO		130	85		Mild rash	Heart failure, viral inf	CT	TT	ARB, statins, loprin, panadol
34	ACE-034	FEMALE	53	58KG 5'9" 18.9	PUNJABI	YES	NO	LISINOPRIL	5mg	YES	moderate	130	80	2 time in a week		Brain tumor, Diabetes	CC	CC	ARB, loprin, metformin, chemotherapy
35	ACE-035	FEMALE	57	85KG 5'2" 34.3	PATHAN	YES	NO	RAMIPRIL	2.5mg	NO		130	85			Myocardial infarction	CC	CC	Beta blockers, statins, loprin
36	ACE-036	MALE	49	72KG 6'7" 17.9	PATHAN	YES	YES	RAMIPRIL	2.5mg	YES	mild	110	70	once in a week		KIDNEY DISEASE	CT	TC	ARB, statins, loprin
37	ACE-037	FEMALE	37	49KG 5'5" 18	PUNJABI	YES	NO	LISINOPRIL	5mg	NO		125	90			Epilepy	TT	TC	ARB, carbamezapine
38	ACE-038	FEMALE	45	72KG 5'7" 24.9	KASHMIRI	YES	NO	CAPOTEN	25mg	YES	mild	110	90	once in a week	Hypotension	CAD, diabetes	CT	TC	Thiazides, ARB, metformin
39	ACE-039	MALE	64	77KG 6'4" 20.7	PUNJABI	YES	NO	RAMIPRIL	1.25mg	YES		120	80			Angina	CT	TT	Beta blockers, CCB, loprin
40	ACE-040	FEMALE	44	72KG 5'7" 24.9	PUNJABI	NO	NO	RAMIPRIL	2.5mg	NO		130	85			Myocardial infarction	CC	CC	Beta blockers, thiazides
41	ACE-041	FEMALE	32	62KG 5'1" 25.8	PUNJABI	YES	NO	RAMIPRIL	2.5mg	YES	mild	125	80	once in a week	Dizziness	Arthritis, CKD	CC	CC	ARB, loprin, Ibuprofen
42	ACE-042	FEMALE	61	82KG 5'5" 30.1	PUNJABI	YES	NO	RAMIPRIL	2.5mg	YES	mild	140	80	once in a week		Hernia	CT	TC	ARB, beta blockers, loprin
43	ACE-043	MALE	45	59KG 6'8" 14.3	PUNJABI	YES	NO	RAMIPRIL	1.25mg	NO		135	70		Hypotension	Dementia	TT	TC	ARB, statins, anti-cholinergic
44	ACE-044	MALE	62	74KG 5'9" 24.1	PATHAN	NO	YES	CAPOTEN	25mg	YES	mild	120	75	once in a week		Liver damage	CC	CC	Beta blockers, statins, loprin
45	ACE-045	FEMALE	44	57KG 5'8" 19.1	PUNJABI	NO	NO	ENALAPRIL	2.5mg	YES	mild	130	80	once in a week	dizziness	Joints pain	CC	CC	ARB, statins, Ibuprofen
46	ACE-046	FEMALE	58	89KG 5'2" 35.9	PUNJABI	YES	NO	ENALAPRIL	2.5mg	NO	mild	120	90	once in a week		schizophrenia	CT	TC	Beta blockers, statins, anti-cholinergincs
47	ACE-047	FEMALE	38	61KG 5'7" 21.1	PUNJABI	YES	NO	RAMPIRIL	2.5mg	NO		115	80			Kidney damage	CC	CC	ARB, statins, loprin
48	ACE-048	MALE	63	115KG 6'5" 30.1	PUNJABI	YES	NO	ENALAPRIL	2.5mg	NO		135	75			Coronary Artery Disease	CC	CC	Thiazides, Beta blockers, loprin
49	ACE-049	FEMALE	62	54KG 6'3" 14.9	PUNJABI	NO	NO	LISINOPRIL	5mg	YES	mild	100	65	once in a week	Hypotension	osteoarthritis	CC	CC	ARB, loprin, Ibuprofen
50	ACE-050	MALE	54	79KG 5'7" 27	PUNJABI	YES	NO	RAMIPRIL	2.5mg	NO		125	75			Liver cancer	CC	TT	ARB, beta blockers, loprin, chemotheraies
51	ACE-051	FEMALE	41	97KG 5'3" 37.9	PATHAN	YES	NO	ENALAPRIL	2.5mg	YES	mild	135	85	once in a week		Metabolic syndrome	CT	TC	Beta blockers, statins
52	ACE-052	FEMALE	38	68KG 4'8" 33.6	PUNJABI	YES	NO	ENALAPRIL	10mg	YES	mild	115	90	once in a week	Dizziness	CKD	CC	CC	ARB, statins, loprin
53	ACE-053	MALE	64	54KG 6'5" 14.1	PUNJABI	YES	YES	RAMIPRIL	2.5mg	NO		125	75			Ulcer	CC	TC	ARB, omeprazole, loprin
54	ACE-054	FEMALE	61	72KG 5'5" 26.4	PUNJABI	YES	NO	RAMIPRIL	2.5mg	NO		110	65			Hyperglycemia	CC	CC	ARB, metformin
55	ACE-055	MALE	65	70KG 5'8" 23.5	KASHMIRI	NO	YES	RAMIPRIL	5mg	YES	moderate	140	80	2 time in a week	Dizziness	Migraine	TT	TC	Beta blockers, naproxen
56	ACE-056	FEMALE	48	87KG 4'9" 41.5	PATHAN	NO	NO	CAPOTEN	25mg	YES	mild	125	80	once in a week	Hypotension	Fatty liver	CC	TT	DIURETICS, ARB
57	ACE-057	MALE	32	50KG 5'9" 16.3	PATHAN	NO	YES	ENALAPRIL	10mg	YES	severe	120	75	3 to 5 times in week	Dizziness	Jaundice	CT	TC	ARB, statins, loprin, panadol
58	ACE-058	FEMALE	61	110KG 5'6" 39.1	KASHMIRI	YES	NO	RAMIPRIL	2.5mg	NO		130	80			Heart failure, angina	CT	TC	ARB, beta blockers, loprin
59	ACE-059	FEMALE	45	55KG 5''5" 20.2	PUNJABI	YES	NO	RAMIPRIL	5mg	NO		110	70		Dizziness	cardiac arrhythmias	CC	TT	CCB, ARB
60	ACE-060	FEMALE	50	60 5'6" 21.3	PUNJABI	YES	NO	RAMIPRIL	1.25mg	NO		120	80			Stroke	CT	TT	ARB, TPA, loprin
61	ACE-061	FEMALE	29	48KG 5'6" 17.1	PUNJABI	YES	NO	RAMIPRIL	2.5mg	YES	mild	120	70	once in a week	fainting, diarrhae	Joints pain	CC	TC	ARB, CCB, Ibuprofen
62	ACE-062	FEMALE	33	50KG 5'1" 20.8	PUNJABI	YES	NO	RAMIPRIL	2.5mg	YES	mild	130	85	once in a week	Dizziness	Alzeihmer	CT	CC	ARB, statins, Cholineterase inh
63	ACE-063	MALE	57	80KG 6'2 23	PATHAN	YES	NO	CAPOTEN	25mg	NO		135	85			liver dysfunction	CT	TC	ARB, Thiazides, loprin
64	ACE-064	MALE	64	110KG 5'6" 39.1	PUNJABI	YES	NO	RAMIPRIL	2.5mg	YES	mild	110	65	once in a week		Obesity	CC	CC	Beta blockers, loprin
65	ACE-065	MALE	61	84KG 6'1 24.4	PATHAN	YES	YES	RAMIPRIL	2.5mg	YES	mild	125	60	once in a week	Hypotension	Gout	CT	TC	ARB, calcium channel blockers,
66	ACE-066	FEMALE	53	93KG 5'6 33.1	PUNJABI	NO	NO	CAPOTEN	25mg	YES	mild	140	70	once in a week		Angina, metabolic synd	CC	CC	ARB, beta blockers, loprin
67	ACE-067	MALE	62	69KG 5'7 23.8	PUNJABI	NO	YES	ENALAPRIL	10mg	NO		120	75		fainting	CKD	CT	TC	ARB, beta blockers, loprin
68	ACE-068	FEMALE	48	76KG 5'3 29.7	PATHAN	YES	NO	RAMIPRIL	2.5mg	YES	mild	120	90	once in a week		Epileptic seizers			ARB, carbamezapine
69	ACE-069	MALE	45	81KG 6'2 22.9	PATHAN	YES	NO	RAMIPRIL	2.5mg	NO		115	75		fainting	cardiac arrhythmias			CCB, ARB
70	ACE-070	FEMALE	49	74KG 5'8 24.8	PATHAN	YES	NO	LISINOPRIL	5mg	YES	severe	120	80	3 to 5 times in week	Dizziness	Migraine, diabetes			Beta blockers, loprin, noproxen, metformin
71	ACE-071	MALE	59	87KG 7'2" 18.2	PUNJABI	YES	NO	RAMIPRIL	2.5mg	YES	mild	125	75	once in a week		Heart failure			ARB, beta blockers, loprin
72	ACE-072	FEMALE	43	82KG 5'2 33.1	SINDHI	NO	NO	CAPOTEN	25mg	YES	mild	135	90	once in a week	fainting, diarrhae	HEPATITIS B			ARB, loprin
73	ACE-073	FEMALE	48	70KG 4'9 33.4	PATHAN	NO	NO	CAPOTEN	25mg	NO		100	70			Myocardial infarction			Beta blockers, thiazides
74	ACE-074	FEMALE	61	95KG 5'3 37.1	PATHAN	YES	NO	ENALAPRIL	10mg	NO		120	75		Mild rash	Diabetes millitus			ARB, metformin, loprin
