# Supplementary material for: Association of SLCO1B1 gene variants with angiotensin-converting enzyme inhibitor-induced cough in a Pakistani hypertensive cohort
Source: Front Pharmacol. 2024 Sep 4;15:1441251. doi: 10.3389/fphar.2024.1441251 (PMC11408173; doi:10.3389/fphar.2024.1441251)
Supplement: Supplementary file 1 [file DataSheet1.ZIP › BAN1-A-65-A09_rs4149056-F_TSS20221116-010-10339_D07.seq]

CGTATGGAAATGTGTTCTGGGTATATGCTTCGTGGATAGGGGAGACTCCCATAGTACCATTGGGGCTTTCTTACATTGATGATTTCGCTAAAGAAGGACATTCTTCTTTGTATTTAGGTAATGTACACAAAATATTAAATTGTATGATCACTTTCCCTTTGTCTACTTTTGAAATAGTAGAGTTACTAAACTTATTATTTTACCTATTAGAACATATATTTGGGTATATGTATTGTATCATATTTCTTTTAAAAACATGGTGAATAAGAACCATGCATTCTTGGCATCTAGTAAAATTGCTTTATAATATTTTCAGGTATATTGAATGCAATAGCAATGATTGGTCCAATCATTGGCTTTACCCTGGGATCTCTGTTTTCTAAAATGTACGTGGATATTGGATATGTAGATCTAAGTAAGTACAACCAGAACAAGGTACCATGATAACGTCTTCAGCC
